# Supplementary material for: Preclinical Pharmacokinetics and Bioavailability of Oxypeucedanin in Rats after Single Intravenous and Oral Administration
Source: Molecules. 2022 Jun 2;27(11):3570. doi: 10.3390/molecules27113570 (PMC9182147; doi:10.3390/molecules27113570)
Supplement: Supplementary file 1 [file molecules-27-03570-s001.zip]

Archive with 1 entries (1 files):
- molecules-1686872-supplementary.pdf
